# Supplementary material for: Nationwide Molecular Surveillance of Pandemic H1N1 Influenza A Virus Genomes: Canada, 2009
Source: PLoS One. 2011 Jan 7;6(1):e16087. doi: 10.1371/journal.pone.0016087 (PMC3017559; doi:10.1371/journal.pone.0016087)
Supplement: Table S1 — Descriptions for A/H1N1pdm viruses sampled in Canada. (XLS) [file pone.0016087.s003.xls]

## Sheet: sheet1
Table S1. Descriptions for A/H1N1pdm viruses sampled in Canada
Sequence ID	Footnote	Region	Wave	Collection Date	Global Outbreak Week	Canada's FluWatch Week	Case Status	Case severity	Drug Resistance	Sample Passage	Sample Type	Gender	Age_y	Age_m	Symptoms	Travel History	Originating Location	Originating Postal Code
RV1595/2009		PQ	wave 1	2009-04-16	GLOWK03	2008/09 - Week 15	0			MDCK cultured (P2)	TCF	M	36		No Symptoms Recorded	0	Anjou	0
RV1526/2009		ON	wave 1	2009-04-24	GLOWK04	2008/09 - Week 16	M			MDCK cultured (P1)	NP_SWAB	M	28		Respiratory	Travel History from January 2009: Mexico	0	L4P 4C7
RV1527/2009		ON	wave 1	2009-04-24	GLOWK04	2008/09 - Week 16	M			MDCK cultured (P1)	NP_SWAB	F	21		Respiratory	Travel History from January 2009: Mexico	0	L9L 1M8
RV1529/2009		ON	wave 1	2009-04-24	GLOWK04	2008/09 - Week 16	M			MDCK cultured (P1)	NP_SWAB	F	22		Respiratory	Travel History from January 2009: Mexico	0	L9L 1T6
RV1586/2009		PQ	wave 1	2009-04-26	GLOWK04	2008/09 - Week 16	M			MDCK cultured (P1)	NP_WASH_ASP	M	27		No Symptoms Recorded	0	Ste-Anne-de-Bellevue	H1S 0A7
RV1590/2009		ON	wave 1	2009-04-26	GLOWK05	2008/09 - Week 17	0			MDCK cultured (P1)	NP_SWAB	M	23		Fever	0	Etobicoke	L1N 9H8
RV1545/2009		ON	wave 1	2009-04-27	GLOWK05	2008/09 - Week 17	0			MDCK cultured (P1)	THT_SWAB	F	22		No Symptoms Recorded	return mexico apr.23/09	Etobicoke	L4J 3E5
RV1572/2009		NS	wave 1	2009-04-27	GLOWK05	2008/09 - Week 17	0			MDCK cultured (P1)	NP_SWAB	U	16		No Symptoms Recorded	0	Halifax	0
RV1582/2009		NS	wave 1	2009-04-27	GLOWK05	2008/09 - Week 17	0			MDCK cultured (P1)	NSL_SWAB	U	17		No Symptoms Recorded	0	Halifax	0
RV1589/2009		ON	wave 1	2009-04-27	GLOWK05	2008/09 - Week 17	M			MDCK cultured (P1)	NP_SWAB	F	24		No Symptoms Recorded	0	Etobicoke	L6W 1E5
RV1718/2009		BC	wave 1	2009-04-27	GLOWK05	2008/09 - Week 17	0			MDCK cultured (P1)	NP_SWAB	U	28		No Symptoms Recorded	Mexico	Vancouver	V3A 1V6
RV1719/2009		BC	wave 1	2009-04-27	GLOWK05	2008/09 - Week 17	0			MDCK cultured (P1)	NP_SWAB	M	42		Diarrhea, Fever	Mexico	Vancouver	0
RV1720/2009		BC	wave 1	2009-04-27	GLOWK05	2008/09 - Week 17	0			MDCK cultured (P1)	NP_SWAB	F	23		No Symptoms Recorded	Mexico	Vancouver	V3C 5C5
RV1531/2009		AB	wave 1	2009-04-28	GLOWK05	2008/09 - Week 17	M			MDCK cultured (P1)	THT_SWAB	U	22		No Symptoms Recorded	0	Calgary	0
RV1532/2009		AB	wave 1	2009-04-28	GLOWK05	2008/09 - Week 17	M			MDCK cultured (P1)	NP_SWAB	U	6		No Symptoms Recorded	0	Calgary	0
RV1535/2009		NS	wave 1	2009-04-28	GLOWK05	2008/09 - Week 17	M			MDCK passage unknown	OTHER	F	16		No Symptoms Recorded	0	Halifax	0
RV1536/2009		NS	wave 1	2009-04-28	GLOWK05	2008/09 - Week 17	M			MDCK cultured (P1)	NSL_SWAB	F	16		No Symptoms Recorded	0	Halifax	0
RV1538/2009		NS	wave 1	2009-04-28	GLOWK05	2008/09 - Week 17	M			MDCK cultured (P1)	NP_SWAB	M	17		No Symptoms Recorded	0	Halifax	0
RV1602/2009		PQ	wave 1	2009-04-28	GLOWK05	2008/09 - Week 17	0			original primary	NP_WASH_ASP	F	9		No Symptoms Recorded	Riviera Maya	0	J0P 1Y0
RV1546/2009		NB	wave 1	2009-04-29	GLOWK05	2008/09 - Week 17	M			MDCK cultured (P1)	NP_SWAB	F	22		Fever, Respiratory	return mexico apr.20/09	Moncton	E1C 6H3
RV1551/2009		NS	wave 1	2009-04-29	GLOWK05	2008/09 - Week 17	M			MDCK cultured (P1)	NP_SWAB	M	18		No Symptoms Recorded	0	Halifax	0
RV1552/2009		NS	wave 1	2009-04-29	GLOWK05	2008/09 - Week 17	0			MDCK cultured (P1)	NSL_SWAB	F	16		No Symptoms Recorded	0	Halifax	0
RV1554/2009		NS	wave 1	2009-04-29	GLOWK05	2008/09 - Week 17	M			MDCK cultured (P2)	TCF	F	14		No Symptoms Recorded	0	Halifax	0
RV1559/2009		NS	wave 1	2009-04-30	GLOWK05	2008/09 - Week 17	0			MDCK cultured (P1)	NP_SWAB	M	19		No Symptoms Recorded	0	Halifax	0
RV1560/2009		NS	wave 1	2009-04-30	GLOWK05	2008/09 - Week 17	0			MDCK cultured (P1)	THT_SWAB	F	15		No Symptoms Recorded	0	Halifax	0
RV1561/2009		NS	wave 1	2009-04-30	GLOWK05	2008/09 - Week 17	0			MDCK cultured (P1)	NSL_SWAB	F	16		No Symptoms Recorded	0	Halifax	0
RV1562/2009		NS	wave 1	2009-04-30	GLOWK05	2008/09 - Week 17	0			MDCK cultured (P1)	NSL_SWAB	M	16		No Symptoms Recorded	0	Halifax	0
RV1565/2009		NS	wave 1	2009-04-30	GLOWK05	2008/09 - Week 17	M			MDCK cultured (P1)	NP_SWAB	F	17		No Symptoms Recorded	0	Halifax	0
RV1683/2009		SK	wave 1	2009-04-30	GLOWK05	2008/09 - Week 17	0			original primary	NP_SWAB	F	16		Influenza-like Illness	Mexico	Saskatoon	0
RV1788/2009		SK	wave 1	2009-04-30	GLOWK05	2008/09 - Week 17	0			MDCK cultured (P2)	TCF	F	16		No Symptoms Recorded	0	Saskatoon	0
RV1644/2009		AB	wave 1	2009-05-01	GLOWK05	2008/09 - Week 17	S	Hospitalized		MDCK cultured (P1)	NP_SWAB	F	11		Sever respiratory Illness	0	Edmonton	Region 8
RV1767/2009		PQ	wave 1	2009-05-04	GLOWK06	2008/09 - Week 18	0			MDCK cultured (P2)	TCF	M	11		No Symptoms Recorded	0	Humbolt	0
RV1798/2009		SK	wave 1	2009-05-06	GLOWK06	2008/09 - Week 18	0			MDCK cultured (P2)	TCF	M	19		No Symptoms Recorded	0	Saskatoon	0
RV1759/2009		PQ	wave 1	2009-05-07	GLOWK06	2008/09 - Week 18	0			MDCK cultured (P2)	TCF	F	4		No Symptoms Recorded	0	St Leonard	0
RV1794/2009		SK	wave 1	2009-05-07	GLOWK06	2008/09 - Week 18	0			MDCK cultured (P2)	TCF	M	20		No Symptoms Recorded	0	Saskatoon	0
RV1797/2009		SK	wave 1	2009-05-07	GLOWK06	2008/09 - Week 18	0			MDCK cultured (P2)	TCF	M	44		No Symptoms Recorded	0	Saskatoon	0
RV1758/2009		PQ	wave 1	2009-05-08	GLOWK06	2008/09 - Week 18	0			MDCK cultured (P2)	TCF	M	16		No Symptoms Recorded	0	Montreal	0
RV1765/2009		MB	wave 1	2009-05-08	GLOWK06	2008/09 - Week 18	M			MDCK cultured (P1)	NP_WASH_ASP	F	14		Fatigue, Fever,Cough	0	Brandon	R7A 7H8
RV1793/2009		SK	wave 1	2009-05-08	GLOWK06	2008/09 - Week 18	0			MDCK cultured (P2)	TCF	F	17		No Symptoms Recorded	0	Saskatoon	0
RV1927/2009		MB	wave 1	2009-05-15	GLOWK07	2008/09 - Week 19	M			original primary	NP_WASH_ASP	F	22		No Symptoms Recorded	0	Unknown	0
RV1954/2009		PQ	wave 1	2009-05-17	GLOWK08	2008/09 - Week 20	0			MDCK cultured (P2)	TCF	M	1		No Symptoms Recorded	0	Montreal	0
RV1923/2009		MB	wave 1	2009-05-19	GLOWK08	2008/09 - Week 20	M			original primary	NSL_SWAB	F	39		No Symptoms Recorded	USA	Unknown	0
RV1968/2009		MB	wave 1	2009-05-19	GLOWK08	2008/09 - Week 20	M			MDCK cultured (P1)	NP_SWAB	M	18		No Symptoms Recorded	0	Winnipeg	R3M 1G4
RV1964/2009		MB	wave 1	2009-05-20	GLOWK08	2008/09 - Week 20	M			MDCK cultured (P1)	NP_SWAB	M	6		Fever,Respiratory,Sore throat	0	Cranberry Portage	R0B 0H0
RV1967/2009		MB	wave 1	2009-05-20	GLOWK08	2008/09 - Week 20	M			MDCK cultured (P1)	NP_SWAB	M	19		No Symptoms Recorded	0	Winnipeg	R3J 1N5
RV1973/2009		MB	wave 1	2009-05-20	GLOWK08	2008/09 - Week 20	S	Hospitalized		MDCK cultured (P1)	NSL_SWAB	F	25		No Symptoms Recorded	0	Unknown	0
RV1971/2009		MB	wave 1	2009-05-21	GLOWK08	2008/09 - Week 20	M			MDCK cultured (P1)	THT_SWAB	M	29		Fever, Respiratory	0	Winnipeg	R3B 1T7
RV1982/2009		MB	wave 1	2009-05-21	GLOWK08	2008/09 - Week 20	S	Hospitalized		MDCK cultured (P1)	NP_WASH_ASP	F	35		Fever,Resp.G.I.,Sepsis	0	Winnipeg	0
RV1976/2009		MB	wave 1	2009-05-22	GLOWK08	2008/09 - Week 20	M			MDCK cultured (P1)	NP_WASH_ASP	F	5		No Symptoms Recorded	contact with uncle with h1n1	Unknown	0
RV1977/2009		MB	wave 1	2009-05-22	GLOWK08	2008/09 - Week 20	S	Hospitalized		MDCK cultured (P1)	NP_WASH_ASP	M		3	No Symptoms Recorded	0	Unknown	0
RV1983/2009		MB	wave 1	2009-05-22	GLOWK08	2008/09 - Week 20	M			MDCK cultured (P1)	NP_WASH_ASP	F	50		No Symptoms Recorded	0	Unknown	0
RV1975/2009		MB	wave 1	2009-05-24	GLOWK09	2008/09 - Week 21	S	Hospitalized		MDCK cultured (P1)	NP_WASH_ASP	F	1		No Symptoms Recorded	0	St. Theresa Point	0
RV2023/2009		MB	wave 1	2009-05-24	GLOWK09	2008/09 - Week 21	S	Hospitalized		MDCK cultured (P2)	TCF	M	1		Bronchilitis, Pneumonia	0	Island Lake	0
RV1985/2009		MB	wave 1	2009-05-26	GLOWK09	2008/09 - Week 21	M			MDCK cultured (P1)	NP_WASH_ASP	F	3		Acute Fever, Respiratory	0	Unknown	0
RV2004/2009		MB	wave 1	2009-05-26	GLOWK09	2008/09 - Week 21	M			MDCK cultured (P1)	NSL_SWAB	F	24		No Symptoms Recorded	0	Winnipeg	R3C 3W2
RV1989/2009		MB	wave 1	2009-05-27	GLOWK09	2008/09 - Week 21	M			original primary	NP Swab	M	29				0	0
RV2001/2009		MB	wave 1	2009-05-27	GLOWK09	2008/09 - Week 21	M			MDCK cultured (P1)	NP_WASH_ASP	M	1		Acute GI	0	Winnipeg	0
RV2003/2009		MB	wave 1	2009-05-27	GLOWK09	2008/09 - Week 21	M			MDCK cultured (P1)	NSL_SWAB	M	42		No Symptoms Recorded	0	Canadian Forces	0
RV2005/2009		MB	wave 1	2009-05-27	GLOWK09	2008/09 - Week 21	S	Hospitalized		MDCK cultured (P1)	NP_SWAB	M	50		COPD	0	Brandon	R7B 2X3
RV2015/2009		MB	wave 1	2009-05-27	GLOWK09	2008/09 - Week 21	M			MDCK cultured (P1)	NP_SWAB	M	2		Fever,Cough,Runny nose	0	Garden Hill	R0B 0L0
RV2043/2009		MB	wave 1	2009-05-27	GLOWK09	2008/09 - Week 21	M			MDCK cultured (P1)	NP_SWAB	M	13		Respiratory	0	Thompson	0
RV2010/2009		MB	wave 1	2009-05-28	GLOWK09	2008/09 - Week 21	M			MDCK cultured (P1)	NP_SWAB	M	28		Fever, Headache, Nausea, Respiratory,Myalgia	0	Winnipeg	R3J 1R5
RV2013/2009		MB	wave 1	2009-05-28	GLOWK09	2008/09 - Week 21	M			MDCK cultured (P1)	NP_SWAB	F	18		No Symptoms Recorded	0	The Pas	0
RV2041/2009		MB	wave 1	2009-05-28	GLOWK09	2008/09 - Week 21	M			MDCK cultured (P1)	NP_WASH_ASP	M	15		Cough,Vomiting,Fever	0	Gillam	0
RV2018/2009		MB	wave 1	2009-05-29	GLOWK09	2008/09 - Week 21	S	Hospitalized		MDCK cultured (P1)	BAL	M	33		Pneumonia, bilateral infalfvates, ICU	0	South Indian Lake	0
RV2069/2009		MB	wave 1	2009-05-29	GLOWK09	2008/09 - Week 21	S	Hospitalized		MDCK cultured (P1)	NP_WASH_ASP	M	15		Fever Respiratory	0	Thompson	0
RV2020/2009		MB	wave 1	2009-05-30	GLOWK09	2008/09 - Week 21	S	Hospitalized		MDCK cultured (P1)	NP_WASH_ASP	M	1		No Symptoms Recorded	0	St. Theresa Point	0
RV2040/2009		MB	wave 1	2009-05-30	GLOWK09	2008/09 - Week 21	S	Hospitalized		MDCK cultured (P1)	NP_WASH_ASP	F		7	URTI/LRTI	0	St. Theresa Point	0
RV2046/2009		MB	wave 1	2009-05-30	GLOWK09	2008/09 - Week 21	S	Hospitalized		MDCK cultured (P1)	OTHER	F	58		Fever,Respiratory	0	Winnipeg	0
RV2054/2009		MB	wave 1	2009-05-30	GLOWK09	2008/09 - Week 21	S	Hospitalized		MDCK cultured (P1)	NP_WASH_ASP	M	9		No Symptoms Recorded	0	Winnipeg	0
RV2055/2009		MB	wave 1	2009-05-30	GLOWK09	2008/09 - Week 21	S	Hospitalized		MDCK cultured (P1)	NP_WASH_ASP	F	20		Fever, Vomitting	0	St. Theresa Point	0
RV2049/2009		MB	wave 1	2009-05-31	GLOWK10	2008/09 - Week 22	S	Hospitalized		MDCK cultured (P1)	NP_WASH_ASP	M	2		Pneumonia	0	St. Theresa Point	0
RV2053/2009		MB	wave 1	2009-05-31	GLOWK10	2008/09 - Week 22	S	Hospitalized		MDCK cultured (P1)	NP_WASH_ASP	F	67		No Symptoms Recorded	0	Winnipeg	0
RV2066i/2009	d	MB	wave 1	2009-05-31	GLOWK10	2008/09 - Week 22	S	Hospitalized		MDCK cultured (P1)	NP_SWAB	F	19		Pneumonia	0	Leaf Rapids	0
RV2066p/2009	d	MB	wave 1	2009-05-31	GLOWK10	2008/09 - Week 22	S	Hospitalized		original primary	NP_SWAB	F	19				Leaf Rapids	0
RV2076i/2009	e	MB	wave 1	2009-05-31	GLOWK10	2008/09 - Week 22	S	Hospitalized		MDCK cultured (P1)	NP_WASH_ASP	M	1		No Symptoms Recorded	0	Waasagamach Bay	0
RV2076p/2009	e	MB	wave 1	2009-05-31	GLOWK10	2008/09 - Week 22	S	Hospitalized		original primary	NPA	M	1				Waasagamach Bay	0
RV2042i/2009	c	MB	wave 1	2009-06-01	GLOWK10	2008/09 - Week 22	S	Hospitalized		MDCK cultured (P1)	NP_WASH_ASP	F		1	Acute Fever	0	Winnipeg	0
RV2042p/2009	c	MB	wave 1	2009-06-01	GLOWK10	2008/09 - Week 22	S	Hospitalized		original primary	NPA	F		1			Winnipeg	0
RV2051/2009		MB	wave 1	2009-06-01	GLOWK10	2008/09 - Week 22	M			MDCK cultured (P1)	NP_WASH_ASP	F	58		Flu like symptoms	0	Thompson	0
RV2058/2009		MB	wave 1	2009-06-01	GLOWK10	2008/09 - Week 22	M			MDCK cultured (P1)	NP_WASH_ASP	M		2	Acute Fever	0	Unknown	0
RV2060/2009		MB	wave 1	2009-06-01	GLOWK10	2008/09 - Week 22	M			MDCK cultured (P1)	NP_WASH_ASP	M	1		Cyanosis, diarrhea, sob, fever	0	Island Lake	0
RV2064/2009		MB	wave 1	2009-06-01	GLOWK10	2008/09 - Week 22	M			MDCK cultured (P1)	NP_WASH_ASP	F	35		Fever,Respiratory	0	Winnipeg	0
RV2067/2009		MB	wave 1	2009-06-01	GLOWK10	2008/09 - Week 22	S	Hospitalized		MDCK cultured (P1)	NP_WASH_ASP	M	3		Fever, Headache, Cough	0	Winnipeg	0
RV2044/2009		MB	wave 1	2009-06-02	GLOWK10	2008/09 - Week 22	S	Hospitalized		MDCK cultured (P1)	NP_WASH_ASP	M	2		Pneumonia, COPD	0	St. Theresa Point	0
RV2063/2009		MB	wave 1	2009-06-03	GLOWK10	2008/09 - Week 22	S	Hospitalized		MDCK cultured (P1)	NP_WASH_ASP	F	1		Respiratory	0	St. Theresa Point	0
RV2152/2009		MB	wave 1	2009-06-04	GLOWK10	2008/09 - Week 22	M			MDCK cultured (P1)	TCF	F	42		Fever, Respiratory	0	Easterville	0
RV2107/2009		MB	wave 1	2009-06-05	GLOWK10	2008/09 - Week 22	M			MDCK cultured (P1)	NP_SWAB	F	77		No Symptoms Recorded	0	Gillam	0
RV2026-10/2009		MB	wave 1	2009-06-08	GLOWK11	2008/09 - Week 23	M			original primary	NP Swab	U					0	0
RV2027-10/2009		MB	wave 1	2009-06-08	GLOWK11	2008/09 - Week 23	M			original primary	NP Swab	U					0	0
RV2028-10/2009		MB	wave 1	2009-06-08	GLOWK11	2008/09 - Week 23	M			original primary	NP Swab	U					0	0
RV2029-10/2009		MB	wave 1	2009-06-08	GLOWK11	2008/09 - Week 23	M			original primary	NPA	U					0	0
RV2103/2009		MB	wave 1	2009-06-08	GLOWK11	2008/09 - Week 23	M			MDCK cultured (P1)	UNKNOWN	U	38		Fever, Respiratory	0	Winnipeg	R3W 1G1
RV2110/2009		MB	wave 1	2009-06-08	GLOWK11	2008/09 - Week 23	M			MDCK cultured (P1)	NP_SWAB	M	17		Fever, Respiratory	0	Poplar River	0
RV2123/2009		MB	wave 1	2009-06-08	GLOWK11	2008/09 - Week 23	M			MDCK cultured (P1)	NP_SWAB	M	4		No Symptoms Recorded	0	Winnipeg	R3N 1L6
RV2031-10/2009		MB	wave 1	2009-06-09	GLOWK11	2008/09 - Week 23	M			original primary	NP Swab	U					0	0
RV2105/2009		MB	wave 1	2009-06-09	GLOWK11	2008/09 - Week 23	M			MDCK cultured (P1)	NP_SWAB	M			Fever fibrile, Cough	0	Winnipeg	0
RV2138/2009		MB	wave 1	2009-06-09	GLOWK11	2008/09 - Week 23	M			MDCK cultured (P1)	UNKNOWN	F	58		No Symptoms Recorded	0	Winnipeg	0
RV2032-10/2009		MB	wave 1	2009-06-10	GLOWK11	2008/09 - Week 23	M			original primary	NPA	U					0	0
RV2034-10/2009		MB	wave 1	2009-06-10	GLOWK11	2008/09 - Week 23	M			original primary	NP Swab	U					0	0
RV2036-10/2009		MB	wave 1	2009-06-10	GLOWK11	2008/09 - Week 23	M			original primary	NP Swab	U					0	0
RV2121/2009		MB	wave 1	2009-06-10	GLOWK11	2008/09 - Week 23	M			MDCK cultured (P1)	NP_SWAB	M	9		Fever, Respiratory,sleepy x 4 days headache,chest pain,sore throat	0	Winnipeg	0
RV2132/2009		MB	wave 1	2009-06-10	GLOWK11	2008/09 - Week 23	S	Hospitalized		MDCK cultured (P1)	NP_SWAB	F	45		Respiratory failure ICU	0	Island Lake	0
RV2146/2009		MB	wave 1	2009-06-10	GLOWK11	2008/09 - Week 23	M			MDCK cultured (P1)	NP_WASH_ASP	M	14		Respiratory,GI	0	Sandy Lake	0
RV2147/2009		MB	wave 1	2009-06-10	GLOWK11	2008/09 - Week 23	M			MDCK cultured (P1)	NP_WASH_ASP	M	8		Fever, Respiratory	0	Easterville	0
RV2030-10/2009		MB	wave 1	2009-06-11	GLOWK11	2008/09 - Week 23	M			original primary	NP Swab	U					0	0
RV2033-10/2009		MB	wave 1	2009-06-11	GLOWK11	2008/09 - Week 23	M			original primary	NPA	U					0	0
RV2513/2009		NFL	wave 1	2009-06-12	GLOWK11	2008/09 - Week 23	M			original primary	NP_SWAB	M	1		No Symptoms Recorded	0	St John's	0
RV2507/2009		NFL	wave 1	2009-06-15	GLOWK12	2008/09 - Week 24	M			original primary	NP_SWAB	F	6		No Symptoms Recorded	0	Grand Falls	0
RV2509/2009		NFL	wave 1	2009-06-15	GLOWK12	2008/09 - Week 24	M			original primary	NP_SWAB	F	29		No Symptoms Recorded	0	Grand Falls	0
RV2512/2009		NFL	wave 1	2009-06-15	GLOWK12	2008/09 - Week 24	M			original primary	NP_SWAB	F	8		No Symptoms Recorded	0	Grand Falls	0
RV2291/2009		MB	wave 1	2009-06-16	GLOWK12	2008/09 - Week 24	M			original primary	NPA	F		3			0	0
RV2510/2009		NFL	wave 1	2009-06-16	GLOWK12	2008/09 - Week 24	M			original primary	NP_SWAB	F	12		No Symptoms Recorded	0	St John's	0
RV2037-10/2009		MB	wave 1	2009-06-17	GLOWK12	2008/09 - Week 24	M			original primary	NP Swab	U					0	0
RV2276/2009		NB	wave 1	2009-06-17	GLOWK12	2008/09 - Week 24	M			MDCK cultured (P1)	NP_SWAB	F	53		Fever, Sore Throat	0	0	E1A6J2
RV2811/2009		AB	wave 1	2009-06-18	GLOWK12	2008/09 - Week 24	M			TCF (P1)	TCF	M	17		No Symptoms Recorded	0	Calgary	0
RV2431/2009		NB	wave 1	2009-06-25	GLOWK13	2008/09 - Week 25	M			MDCK cultured (P1)	NSL_SWAB	M	50		Fever,Cough	0	0	0
RV2456/2009		NB	wave 1	2009-06-25	GLOWK13	2008/09 - Week 25	M			MDCK cultured (P1)	NP_SWAB	M	54		No Symptoms Recorded	0	0	0
RV2621/2009		AB	wave 1	2009-06-26	GLOWK13	2008/09 - Week 25	M			MDCK cultured (P1)	NP_SWAB	F			Fever,cough,sore throat	0	0	0
RV2506/2009		NFL	wave 1	2009-06-27	GLOWK13	2008/09 - Week 25	M			original primary	NP_SWAB	M	58		No Symptoms Recorded	0	Corner Brook	0
RV2933/2009		BC	wave 1	2009-07-01	GLOWK14	2008/09 - Week 26	0			TCF (P1)	TCF	M	14		No Symptoms Recorded	0	N Vancouver	0
RV2474/2009		NB	wave 1	2009-07-02	GLOWK14	2008/09 - Week 26	M			MDCK cultured (P1)	NSL_SWAB	M	35		No Symptoms Recorded	0	0	0
RV2478/2009		NB	wave 1	2009-07-02	GLOWK14	2008/09 - Week 26	M			MDCK cultured (P1)	NSL_SWAB	F	11		No Symptoms Recorded	0	0	0
RV2457/2009		NB	wave 1	2009-07-03	GLOWK14	2008/09 - Week 26	M			MDCK cultured (P1)	NSL_SWAB	M	30		No Symptoms Recorded	0	0	E1A 7N2
RV2458/2009		NB	wave 1	2009-07-03	GLOWK14	2008/09 - Week 26	M			MDCK cultured (P1)	NSL_SWAB	M	44		No Symptoms Recorded	0	0	E1A 6K6
RV2934/2009		BC	wave 1	2009-07-03	GLOWK14	2008/09 - Week 26	0			TCF (P1)	TCF	M	28		No Symptoms Recorded	0	Surrey	0
RV2475/2009		NB	wave 1	2009-07-04	GLOWK14	2008/09 - Week 26	M			MDCK cultured (P1)	NSL_SWAB	F	54		No Symptoms Recorded	0	0	E4V 2E8
RV2504/2009		NFL	wave 1	2009-07-04	GLOWK14	2008/09 - Week 26	M			original primary	NP_SWAB	M	52		No Symptoms Recorded	0	Corner Brook	0
RV2476/2009		NB	wave 1	2009-07-05	GLOWK15	2008/09 - Week 27	M			MDCK cultured (P1)	NSL_SWAB	F	32		No Symptoms Recorded	0	0	E1A 7N1
RV2598/2009		NS	wave 1	2009-07-05	GLOWK15	2008/09 - Week 27	0			MDCK cultured (P1)	NP_WASH_ASP	F	41		No Symptoms Recorded	0	0	0
RV2505/2009		NFL	wave 1	2009-07-06	GLOWK15	2008/09 - Week 27	M			original primary	NP_SWAB	F	14		No Symptoms Recorded	0	Labrador City	0
RV2479/2009		NB	wave 1	2009-07-08	GLOWK15	2008/09 - Week 27	M			MDCK cultured (P1)	NSL_SWAB	F	9		No Symptoms Recorded	0	0	0
RV2490/2009		NB	wave 1	2009-07-08	GLOWK15	2008/09 - Week 27	M			MDCK cultured (P1)	NSL_SWAB	F	52		No Symptoms Recorded	0	0	0
RV2936/2009		BC	wave 1	2009-07-08	GLOWK15	2008/09 - Week 27	0			TCF (P1)	TCF	M	30		No Symptoms Recorded	0	W Vancouver	0
RV2488/2009		NB	wave 1	2009-07-09	GLOWK15	2008/09 - Week 27	M			MDCK cultured (P1)	NSL_SWAB	M	8		No Symptoms Recorded	0	0	E1A 8H8
RV2502/2009		NFL	wave 1	2009-07-09	GLOWK15	2008/09 - Week 27	M			original primary	NP_SWAB	F	14		No Symptoms Recorded	0	St. John's	0
RV2820/2009		AB	wave 1	2009-07-09	GLOWK15	2008/09 - Week 27	M			TCF (P1)	TCF	F	39		No Symptoms Recorded	0	Calgary	0
RV2486/2009		SK	wave 1	2009-07-10	GLOWK15	2008/09 - Week 27	S	Hospitalized		MDCK cultured (P1)	NP_SWAB	F	6		No Symptoms Recorded	0	0	0
RV2599/2009		NS	wave 1	2009-07-10	GLOWK15	2008/09 - Week 27	0			MDCK cultured (P1)	NP_WASH_ASP	F	47		No Symptoms Recorded	0	0	0
RV2503/2009		NFL	wave 1	2009-07-12	GLOWK16	2008/09 - Week 28	S	Hospitalized		original primary	NP_SWAB	M	14		No Symptoms Recorded	0	St. John's	0
RV2937/2009		BC	wave 1	2009-07-12	GLOWK16	2008/09 - Week 28	0			TCF (P1)	TCF	M	21		No Symptoms Recorded	0	Courtenay	0
RV2940/2009		BC	wave 1	2009-07-13	GLOWK16	2008/09 - Week 28	0			TCF (P1)	TCF	M	20		No Symptoms Recorded	0	Langley	0
RV2038-10/2009		MB	wave 1	2009-07-14	GLOWK16	2008/09 - Week 28	M			original primary	NP Swab	U					0	0
RV2812/2009		AB	wave 1	2009-07-14	GLOWK16	2008/09 - Week 28	M			TCF (P1)	TCF	F	31		No Symptoms Recorded	0	Calgary	0
RV2941/2009		BC	wave 1	2009-07-14	GLOWK16	2008/09 - Week 28	0			TCF (P1)	TCF	F	21		No Symptoms Recorded	0	Victoria	0
RV2039-10/2009		MB	wave 1	2009-07-15	GLOWK16	2008/09 - Week 28	M			original primary	NP Swab	U					0	0
RV2938/2009		BC	wave 1	2009-07-15	GLOWK16	2008/09 - Week 28	0			TCF (P1)	TCF	M	22		No Symptoms Recorded	0	Langley	0
RV2939/2009		BC	wave 1	2009-07-15	GLOWK16	2008/09 - Week 28	0			TCF (P1)	TCF	F	41		No Symptoms Recorded	0	Langley	0
RV2040-10/2009		MB	wave 1	2009-07-16	GLOWK16	2008/09 - Week 28	S	Hospitalized		original primary	NP Swab	U					0	0
RV2942/2009		BC	wave 1	2009-07-16	GLOWK16	2008/09 - Week 28	0			TCF (P1)	TCF	F	16		No Symptoms Recorded	0	Vancouver	0
RV2815/2009		AB	wave 1	2009-07-17	GLOWK16	2008/09 - Week 28	M			TCF (P1)	TCF	M	62		No Symptoms Recorded	0	Stony Plain	0
RV2944/2009		BC	wave 1	2009-07-17	GLOWK16	2008/09 - Week 28	0			TCF (P1)	TCF	F	28		No Symptoms Recorded	0	0	0
RV2943/2009		BC	wave 1	2009-07-18	GLOWK16	2008/09 - Week 28	0			TCF (P1)	TCF	F	54		No Symptoms Recorded	0	Vancouver	0
RV2947/2009		BC	wave 1	2009-07-18	GLOWK16	2008/09 - Week 28	0			TCF (P1)	TCF	M	54		No Symptoms Recorded	0	New Westminster	0
RV2948/2009		BC	wave 1	2009-07-19	GLOWK17	2008/09 - Week 29	0			TCF (P1)	TCF	M	5		No Symptoms Recorded	0	Coquitlam	0
RV2813/2009		AB	wave 1	2009-07-20	GLOWK17	2008/09 - Week 29	M			TCF (P1)	TCF	M	27		No Symptoms Recorded	0	Red Deer	0
RV2816/2009		AB	wave 1	2009-07-20	GLOWK17	2008/09 - Week 29	M			TCF (P1)	TCF	M	44		No Symptoms Recorded	0	Rainbow Lake	0
RV2817/2009		AB	wave 1	2009-07-20	GLOWK17	2008/09 - Week 29	M			TCF (P1)	TCF	F	37		No Symptoms Recorded	0	Calgary	0
RV2818/2009		AB	wave 1	2009-07-20	GLOWK17	2008/09 - Week 29	M			TCF (P1)	TCF	F	29		No Symptoms Recorded	0	Calgary	0
RV2945/2009		BC	wave 1	2009-07-20	GLOWK17	2008/09 - Week 29	0			TCF (P1)	TCF	M	12		No Symptoms Recorded	0	0	0
RV2946/2009		BC	wave 1	2009-07-20	GLOWK17	2008/09 - Week 29	0			TCF (P1)	TCF	M	19		No Symptoms Recorded	0	Langley	0
RV2819/2009		AB	wave 1	2009-07-21	GLOWK17	2008/09 - Week 29	M			TCF (P1)	TCF	M	64		No Symptoms Recorded	0	Edmonton	0
RV2821/2009		AB	wave 1	2009-07-21	GLOWK17	2008/09 - Week 29	M			TCF (P1)	TCF	M	38		No Symptoms Recorded	0	Calgary	0
RV2824/2009		AB	wave 1	2009-07-22	GLOWK17	2008/09 - Week 29	M			TCF (P1)	TCF	M	27		No Symptoms Recorded	0	Red Deer	0
RV2814/2009		AB	wave 1	2009-07-25	GLOWK17	2008/09 - Week 29	M			TCF (P1)	TCF	F	48		No Symptoms Recorded	0	Calgary	0
RV2809/2009		AB	wave 1	2009-07-28	GLOWK18	2008/09 - Week 30	M			TCF (P1)	TCF	F	47		No Symptoms Recorded	0	Calgary	0
RV2041-10/2009		MB	wave 1	2009-07-29	GLOWK18	2008/09 - Week 30	S	Hospitalized		original primary	NP Swab	U					0	0
RV2042-10/2009		MB	wave 1	2009-07-30	GLOWK18	2008/09 - Week 30	M			original primary	NP Swab	U					0	0
RV2661/2009		MB	wave 1	2009-08-04	GLOWK19	2008/09 - Week 31	M			original primary	NP Swab	M	14				0	0
RV2828/2009		AB	wave 1	2009-08-04	GLOWK19	2008/09 - Week 31	M		Oseltamivir-Resistant	TCF (P1)	TCF	M	62		No Symptoms Recorded	0	Stony Plain	0
RV2043-10/2009		MB	wave 1	2009-08-05	GLOWK19	2008/09 - Week 31	M			original primary	NP Swab	U					0	0
RV2044-10/2009		MB	wave 1	2009-08-05	GLOWK19	2008/09 - Week 31	S	Hospitalized		original primary	Nasal	U					0	0
RV2825/2009		AB	wave 1	2009-08-06	GLOWK19	2008/09 - Week 31	M			TCF (P1)	TCF	M	27		No Symptoms Recorded	0	Red Deer	0
RV2045-10/2009		MB	wave 1	2009-08-07	GLOWK19	2008/09 - Week 31	M			original primary	NP Swab	U					0	0
RV2735/2009		AB	wave 1	2009-08-07	GLOWK19	2008/09 - Week 31	0		Oseltamivir-Resistant	TCF (P1)	TCF	F	3		No Symptoms Recorded		Calgary	0
RV2810/2009		AB	wave 1	2009-08-07	GLOWK19	2008/09 - Week 31	M			TCF (P1)	TCF	F	74		No Symptoms Recorded	0	Calgary	0
RV2905/2009		ON	wave 1	2009-08-09	GLOWK20	2008/09 - Week 32	0			TCF (P1)	TCF	M	2		No Symptoms Recorded	0	0	0
RV2827/2009		AB	wave 1	2009-08-14	GLOWK20	2008/09 - Week 32	M			TCF (P1)	TCF	F	37		No Symptoms Recorded	0	Calgary	0
RV2869/2009		NWT	wave 1	2009-08-15	GLOWK20	2008/09 - Week 32	0			TCF (P1)	TCF	F	36		No Symptoms Recorded	0	Yellowknife	0
RV2823/2009		AB	wave 1	2009-08-25	GLOWK22	2008/09 - Week 34	M		Oseltamivir-Resistant	TCF (P1)	TCF	F	31		No Symptoms Recorded	0	Calgary	0
RV2888/2009		ON	wave 1	2009-08-29	GLOWK22	2008/09 - Week 34	0			TCF (P1)	TCF	M	27		No Symptoms Recorded	0	Brampton	0
RV2851/2009		NU	wave 2	2009-09-03	GLOWK23	2009/10 - Week 35	0			TCF (P1)	TCF	F	16		No Symptoms Recorded	0	Hall Beach	0
RV2854/2009		AB	wave 2	2009-09-06	GLOWK24	2009/10 - Week 36	M			TCF (P1)	TCF	F	21		No Symptoms Recorded	0	Calgary	0
RV2852/2009		NWT	wave 2	2009-09-07	GLOWK24	2009/10 - Week 36	0			TCF (P1)	TCF	F	21		No Symptoms Recorded	0	Aklavik	0
RV2904/2009		ON	wave 2	2009-09-07	GLOWK24	2009/10 - Week 36	0		Oseltamivir-Resistant	TCF (P1)	TCF	M	2		No Symptoms Recorded	0	0	0
RV2853/2009		AB	wave 2	2009-09-08	GLOWK24	2009/10 - Week 36	M			TCF (P1)	TCF	F	35		No Symptoms Recorded	0	Edmonton	0
RV2906/2009		ON	wave 2	2009-09-14	GLOWK25	2009/10 - Week 37	0			TCF (P1)	TCF	F	7		No Symptoms Recorded	0	Stitiville	L2S 0A6
RV2914/2009		ON	wave 2	2009-09-17	GLOWK25	2009/10 - Week 37	0			TCF (P1)	TCF	M	35		No Symptoms Recorded	0	St Thomas	N5P 3S7
RV2950/2009		BC	wave 2	2009-09-18	GLOWK25	2009/10 - Week 37	0			TCF (P1)	TCF	F	19		No Symptoms Recorded	0	Vancouver	0
RV2889/2009		ON	wave 2	2009-09-22	GLOWK26	2009/10 - Week 38	0			TCF (P1)	TCF	M	9		No Symptoms Recorded	0	Toronto	0
RV2924/2009		SK	wave 2	2009-09-23	GLOWK26	2009/10 - Week 38	M			TCF (P1)	TCF	M	9		No Symptoms Recorded	0	Kamsack	0
RV2890/2009		ON	wave 2	2009-09-24	GLOWK26	2009/10 - Week 38	0			TCF (P1)	TCF	F	51		No Symptoms Recorded	0	Toronto	0
RV2925/2009		SK	wave 2	2009-09-24	GLOWK26	2009/10 - Week 38	M			TCF (P1)	TCF	M	13		No Symptoms Recorded	0	Kamsack	0
RV2961/2009		ON	wave 2	2009-09-25	GLOWK26	2009/10 - Week 38	0			TCF (P1)	TCF	M		11	No Symptoms Recorded		Petrolia	0
RV2907/2009		ON	wave 2	2009-09-26	GLOWK26	2009/10 - Week 38	0			TCF (P1)	TCF	F	21		No Symptoms Recorded	0	London	N6G 3C2
RV2892/2009		ON	wave 2	2009-09-27	GLOWK27	2009/10 - Week 39	0			TCF (P1)	TCF	M	18		No Symptoms Recorded	0	Toronto	0
RV2908/2009		ON	wave 2	2009-09-29	GLOWK27	2009/10 - Week 39	0			TCF (P1)	TCF	M	21		No Symptoms Recorded	0	St Catharines	L2T3J7
RV2909/2009		ON	wave 2	2009-09-29	GLOWK27	2009/10 - Week 39	0			TCF (P1)	TCF	F	17		No Symptoms Recorded	0	Orleans	K1C 2X3
RV2910/2009		ON	wave 2	2009-09-29	GLOWK27	2009/10 - Week 39	0			TCF (P1)	TCF	F	15		No Symptoms Recorded	0	Hamilton	L8W 2Z7
RV2912/2009		ON	wave 2	2009-10-01	GLOWK27	2009/10 - Week 39	0			TCF (P1)	TCF	F	28		No Symptoms Recorded	0	London	N6C 4W7
RV2913/2009		ON	wave 2	2009-10-02	GLOWK27	2009/10 - Week 39	0			TCF (P1)	TCF	M	19		No Symptoms Recorded	0	St Catharines	L2S 3A1
RV2926/2009		SK	wave 2	2009-10-07	GLOWK28	2009/10 - Week 40	M			TCF (P1)	TCF	F	16		No Symptoms Recorded	0	Kindersley	0
RV2927/2009		SK	wave 2	2009-10-09	GLOWK28	2009/10 - Week 40	M			TCF (P1)	TCF	F	11		No Symptoms Recorded	0	Kindersley	0
RV2962/2009		ON	wave 2	2009-10-09	GLOWK28	2009/10 - Week 40	0			TCF (P1)	TCF	M	16		No Symptoms Recorded	0	London	0
RV2963/2009		ON	wave 2	2009-10-11	GLOWK29	2009/10 - Week 41	0			TCF (P1)	TCF	F		7	No Symptoms Recorded	0	Waterloo	0
RV2928/2009		SK	wave 2	2009-10-12	GLOWK29	2009/10 - Week 41	M			TCF (P1)	TCF	M	1		No Symptoms Recorded	0	Regina	0
RV2929/2009		SK	wave 2	2009-10-13	GLOWK29	2009/10 - Week 41	M			TCF (P1)	TCF	F	17		No Symptoms Recorded	0	Lloydminster	0
RV2930/2009		SK	wave 2	2009-10-13	GLOWK29	2009/10 - Week 41	M			TCF (P1)	TCF	F		9	No Symptoms Recorded	0	Wadena	0
RV2964/2009		ON	wave 2	2009-10-14	GLOWK29	2009/10 - Week 41	0			TCF (P1)	TCF	F	20		No Symptoms Recorded	0	London	0
RV2965/2009		ON	wave 2	2009-10-14	GLOWK29	2009/10 - Week 41	0			TCF (P1)	TCF	F	26		No Symptoms Recorded	0	London	0
RV2983/2009		ON	wave 2	2009-10-14	GLOWK29	2009/10 - Week 41	0			TCF (P1)	TCF	F	3		No Symptoms Recorded	0	Thunder Bay	0
RV2985/2009		ON	wave 2	2009-10-14	GLOWK29	2009/10 - Week 41	0			TCF (P1)	TCF	F	32		No Symptoms Recorded	0	Fort Frances	0
RV2887/2009		ON	wave 2	2009-10-15	GLOWK29	2009/10 - Week 41	0			TCF (P1)	TCF	M	26		No Symptoms Recorded	0	Whitby	0
RV2891/2009		ON	wave 2	2009-10-15	GLOWK29	2009/10 - Week 41	0			TCF (P1)	TCF	M	32		No Symptoms Recorded	0	Woodstock	0
RV2966/2009		ON	wave 2	2009-10-15	GLOWK29	2009/10 - Week 41	0			TCF (P1)	TCF	M	21		No Symptoms Recorded	0	London	0
RV2046-10/2009		MB	wave 2	2009-10-16	GLOWK29	2009/10 - Week 41	S	Hospitalized		original primary	UNKNOWN	U					0	0
RV2967/2009		ON	wave 2	2009-10-16	GLOWK29	2009/10 - Week 41	0			TCF (P1)	TCF	F	27		No Symptoms Recorded	0	Blenheim	0
RV2984/2009		ON	wave 2	2009-10-16	GLOWK29	2009/10 - Week 41	0			TCF (P1)	TCF	M	21		No Symptoms Recorded	0	Thunder Bay	0
RV3607/2009		MB	wave 2	2009-10-16	GLOWK29	2009/10 - Week 41	M			original primary	UNKNOWN	F	2				0	0
RV2931/2009		BC	wave 2	2009-10-21	GLOWK30	2009/10 - Week 42	0			TCF (P1)	TCF	U			No Symptoms Recorded	0	Vancouver	0
RV2935/2009		BC	wave 2	2009-10-21	GLOWK30	2009/10 - Week 42	0			TCF (P1)	TCF	U			No Symptoms Recorded	0	Surrey	0
RV2949/2009		BC	wave 2	2009-10-21	GLOWK30	2009/10 - Week 42	0			TCF (P1)	TCF	U			No Symptoms Recorded	0	New Westminster	0
RV3019/2009		NFL	wave 2	2009-10-25	GLOWK31	2009/10 - Week 43	M			original primary	NP_SWAB	M	1		No Symptoms Recorded		0	A1A 3Z9
RV3189/2009		PQ	wave 2	2009-11-02	GLOWK32	2009/10 - Week 44	0		Oseltamivir-Resistant	TCF (P1)	TCF	M	17		No Symptoms Recorded		0	V3G 4C8
RV2003-10/2009		MB	wave 2	2009-11-09	GLOWK33	2009/10 - Week 45	S	ICU - 1348		MDCK cultured (P1)	TRAC	U					0	0
RV2015-10/2009		ON	wave 2	2009-11-09	GLOWK33	2009/10 - Week 45	S	ICU - 2059		MDCK cultured (P1)	NASW	U					0	0
RV2004-10/2009		BC	wave 2	2009-11-13	GLOWK33	2009/10 - Week 45	S	ICU - 1549		MDCK cultured (P1)	TRAC	U					0	0
RV2006-10/2009	a	MB	wave 2	2009-11-13	GLOWK33	2009/10 - Week 45	S	ICU - 1685		MDCK cultured (P1)	PHAR	U					0	0
RV2007-10/2009	a	MB	wave 2	2009-11-13	GLOWK33	2009/10 - Week 45	S	ICU - 1686		MDCK cultured (P1)	TRAC	U					0	0
RV2016-10/2009		ON	wave 2	2009-11-16	GLOWK34	2009/10 - Week 46	S	ICU - 2085		MDCK cultured (P1)	ASP	U					0	0
RV2005-10/2009		BC	wave 2	2009-11-17	GLOWK34	2009/10 - Week 46	S	ICU - 1565		MDCK cultured (P1)	TRAC	U					0	0
RV2010-10/2009	b	MB	wave 2	2009-11-17	GLOWK34	2009/10 - Week 46	S	ICU - 1754		MDCK cultured (P1)	TRAC	U					0	0
RV2011-10/2009	b	MB	wave 2	2009-11-17	GLOWK34	2009/10 - Week 46	S	ICU - 1760		MDCK cultured (P1)	PHAR_SW	U					0	0
RV2013-10/2009		MB	wave 2	2009-11-26	GLOWK35	2009/10 - Week 47	S	ICU - 1885		MDCK cultured (P1)	TRAC	U					0	0
RV2018-10/2009		MB	wave 2	2009-11-27	GLOWK35	2009/10 - Week 47	S	ICU - 2542		MDCK cultured (P1)	NASW	U					0	0
RV2014-10/2009		MB	wave 2	2009-12-01	GLOWK36	2009/10 - Week 48	S	ICU - 1959		MDCK cultured (P1)	TRAC	U					0	0
RV2017-10/2009		ON	wave 2	2009-12-02	GLOWK36	2009/10 - Week 48	S	ICU - 2480		MDCK cultured (P1)	NASW	U					0	0
RV0005-10/2009		NB	wave 2	2009-12-04	GLOWK36	2009/10 - Week 48	0			TCF (P1)	TCF	M	28		No Symptoms Recorded		St Jean	0
RV0062-10/2009		MB	wave 2	2009-12-05	GLOWK36	2009/10 - Week 48	S	Hospitalized		TCF (P1)	TRACH_ASP_SECR	M	63		Fever, Cough, Severe Respiratory illness		Lundar	R0C 1Y0
RV2012-10/2009		MB	wave 2	2009-12-05	GLOWK36	2009/10 - Week 48	S	ICU - 1851		MDCK cultured (P1)	TRAC	U					0	0
Footnotes:
240 completed A/H1N1pdm genomes submitted to GenBank
a,b	Duplicate viruses (Nasopharyngeal (NP) versus Tracheal aspirate) come from one individual subject
c, d, e	Duplicate viruses (primary specimen RNA versus MDCK-cultured isolate tissue culture extract RNA) come from one individual subject
Hence, 235 unique viruses were sequenced from 235 unique subjects
Vaccination initiated nationwide for high risk groups on October 26 2009 (Global Outbreak Week 31)
