# Supplementary material for: Nationwide Molecular Surveillance of Pandemic H1N1 Influenza A Virus Genomes: Canada, 2009
Source: PLoS One. 2011 Jan 7;6(1):e16087. doi: 10.1371/journal.pone.0016087 (PMC3017559; doi:10.1371/journal.pone.0016087)
Supplement: Table S2 — Amino acid variations and clades detected for A/H1N1pdm viruses sampled in Canada. (XLS) [file pone.0016087.s004.xls]

## Sheet: output 1
Table S2. Amino acid variations and clades detected for A/H1N1pdm viruses sampled in Canada
										Protein	PB2	PB2														PB1	PB1
										Ancestor Consensus		I	A	S	L	V	S	K	R	V	V	K	D	S	E		S	M	V	T	T	A	N	I	I	V	I	G	S	M	I	A	K	T	P	I	P	N	E
Sequence ID	Footnote	Region	Wave	Collection Date	Global Outbreak Week	FluWatchWeek	FluWatchFWwkAbbrev	Case Status	Clade designation	AA Position		30	95	107	154	227	286	353	476	480	495	526	567	590	677		80	92	113	141	156	157	158	179	181	191	205	216	269	317	322	349	353	366	394	435	454	455	457
RV1595/2009		PQ	wave 1	2009-04-16	GLOWK03	2009 - Week 15	FWwk 15	0	Clade 02						N			R																		I													G
RV1526/2009		ON	wave 1	2009-04-24	GLOWK04	2009 - Week 16	FWwk 16	M	Clade 07
RV1527/2009		ON	wave 1	2009-04-24	GLOWK04	2009 - Week 16	FWwk 16	M	Clade 07
RV1529/2009		ON	wave 1	2009-04-24	GLOWK04	2009 - Week 16	FWwk 16	M	Clade 07
RV1586/2009		PQ	wave 1	2009-04-26	GLOWK04	2009 - Week 16	FWwk 16	M	Clade 03																G																		R
RV1590/2009		ON	wave 1	2009-04-26	GLOWK05	2009 - Week 17	FWwk 17	0	Clade 02
RV1545/2009		ON	wave 1	2009-04-27	GLOWK05	2009 - Week 17	FWwk 17	0	Clade 02
RV1572/2009		NS	wave 1	2009-04-27	GLOWK05	2009 - Week 17	FWwk 17	0	Clade 02																							V
RV1582/2009		NS	wave 1	2009-04-27	GLOWK05	2009 - Week 17	FWwk 17	0	Clade 02																							V
RV1589/2009		ON	wave 1	2009-04-27	GLOWK05	2009 - Week 17	FWwk 17	M	Clade 07
RV1718/2009		BC	wave 1	2009-04-27	GLOWK05	2009 - Week 17	FWwk 17	0	Clade 07
RV1719/2009		BC	wave 1	2009-04-27	GLOWK05	2009 - Week 17	FWwk 17	0	Clade 07
RV1720/2009		BC	wave 1	2009-04-27	GLOWK05	2009 - Week 17	FWwk 17	0	Clade 07
RV1531/2009		AB	wave 1	2009-04-28	GLOWK05	2009 - Week 17	FWwk 17	M	Clade 07
RV1532/2009		AB	wave 1	2009-04-28	GLOWK05	2009 - Week 17	FWwk 17	M	Clade 07			V
RV1535/2009		NS	wave 1	2009-04-28	GLOWK05	2009 - Week 17	FWwk 17	M	Clade 02													R										V
RV1536/2009		NS	wave 1	2009-04-28	GLOWK05	2009 - Week 17	FWwk 17	M	Clade 02													R										V
RV1538/2009		NS	wave 1	2009-04-28	GLOWK05	2009 - Week 17	FWwk 17	M	Clade 02													R
RV1602/2009		PQ	wave 1	2009-04-28	GLOWK05	2009 - Week 17	FWwk 17	0	Clade 07
RV1546/2009		NB	wave 1	2009-04-29	GLOWK05	2009 - Week 17	FWwk 17	M	Clade 07
RV1551/2009		NS	wave 1	2009-04-29	GLOWK05	2009 - Week 17	FWwk 17	M	Clade 02													R
RV1552/2009		NS	wave 1	2009-04-29	GLOWK05	2009 - Week 17	FWwk 17	0	Clade 02																							V
RV1554/2009		NS	wave 1	2009-04-29	GLOWK05	2009 - Week 17	FWwk 17	M	Clade 02													R										V
RV1559/2009		NS	wave 1	2009-04-30	GLOWK05	2009 - Week 17	FWwk 17	0	Clade 02					N
RV1560/2009		NS	wave 1	2009-04-30	GLOWK05	2009 - Week 17	FWwk 17	0	Clade 02
RV1561/2009		NS	wave 1	2009-04-30	GLOWK05	2009 - Week 17	FWwk 17	0	Clade 02
RV1562/2009		NS	wave 1	2009-04-30	GLOWK05	2009 - Week 17	FWwk 17	0	Clade 02
RV1565/2009		NS	wave 1	2009-04-30	GLOWK05	2009 - Week 17	FWwk 17	M	Clade 02													R										V
RV1683/2009		SK	wave 1	2009-04-30	GLOWK05	2009 - Week 17	FWwk 17	0	Clade 02																										V
RV1788/2009		SK	wave 1	2009-04-30	GLOWK05	2009 - Week 17	FWwk 17	0	Clade 02																										V
RV1644/2009		AB	wave 1	2009-05-01	GLOWK05	2009 - Week 17	FWwk 17	S	Clade 02																																							D
RV1767/2009		PQ	wave 1	2009-05-04	GLOWK06	2009 - Week 18	FWwk 18	0	Clade 02
RV1798/2009		SK	wave 1	2009-05-06	GLOWK06	2009 - Week 18	FWwk 18	0	Clade 02												I														V
RV1759/2009		PQ	wave 1	2009-05-07	GLOWK06	2009 - Week 18	FWwk 18	0	Clade 07								G
RV1794/2009		SK	wave 1	2009-05-07	GLOWK06	2009 - Week 18	FWwk 18	0	Clade 02																										V
RV1797/2009		SK	wave 1	2009-05-07	GLOWK06	2009 - Week 18	FWwk 18	0	Clade 02																										V
RV1758/2009		PQ	wave 1	2009-05-08	GLOWK06	2009 - Week 18	FWwk 18	0	Clade 05
RV1765/2009		MB	wave 1	2009-05-08	GLOWK06	2009 - Week 18	FWwk 18	M	Clade 06																																	T
RV1793/2009		SK	wave 1	2009-05-08	GLOWK06	2009 - Week 18	FWwk 18	0	Clade 02																										V
RV1927/2009		MB	wave 1	2009-05-15	GLOWK07	2009 - Week 19	FWwk 19	M	Clade 06
RV1954/2009		PQ	wave 1	2009-05-17	GLOWK08	2009 - Week 20	FWwk 20	0	Clade 05
RV1923/2009		MB	wave 1	2009-05-19	GLOWK08	2009 - Week 20	FWwk 20	M	Clade 03																																		R
RV1968/2009		MB	wave 1	2009-05-19	GLOWK08	2009 - Week 20	FWwk 20	M	Clade 06
RV1964/2009		MB	wave 1	2009-05-20	GLOWK08	2009 - Week 20	FWwk 20	M	Clade 06											I
RV1967/2009		MB	wave 1	2009-05-20	GLOWK08	2009 - Week 20	FWwk 20	M	Clade 06
RV1973/2009		MB	wave 1	2009-05-20	GLOWK08	2009 - Week 20	FWwk 20	S	Clade 02
RV1971/2009		MB	wave 1	2009-05-21	GLOWK08	2009 - Week 20	FWwk 20	M	Clade 06
RV1982/2009		MB	wave 1	2009-05-21	GLOWK08	2009 - Week 20	FWwk 20	S	Clade 06											I
RV1976/2009		MB	wave 1	2009-05-22	GLOWK08	2009 - Week 20	FWwk 20	M	Clade 06
RV1977/2009		MB	wave 1	2009-05-22	GLOWK08	2009 - Week 20	FWwk 20	S	Clade 06											I
RV1983/2009		MB	wave 1	2009-05-22	GLOWK08	2009 - Week 20	FWwk 20	M	Clade 06
RV1975/2009		MB	wave 1	2009-05-24	GLOWK09	2009 - Week 21	FWwk 21	S	Clade 02															G
RV2023/2009		MB	wave 1	2009-05-24	GLOWK09	2009 - Week 21	FWwk 21	S	Clade 06
RV1985/2009		MB	wave 1	2009-05-26	GLOWK09	2009 - Week 21	FWwk 21	M	Clade 06
RV2004/2009		MB	wave 1	2009-05-26	GLOWK09	2009 - Week 21	FWwk 21	M	Clade 06
RV1989/2009		MB	wave 1	2009-05-27	GLOWK09	2009 - Week 21	FWwk 21	M	Clade 07
RV2001/2009		MB	wave 1	2009-05-27	GLOWK09	2009 - Week 21	FWwk 21	M	Clade 06
RV2003/2009		MB	wave 1	2009-05-27	GLOWK09	2009 - Week 21	FWwk 21	M	Clade 06
RV2005/2009		MB	wave 1	2009-05-27	GLOWK09	2009 - Week 21	FWwk 21	S	Clade 06
RV2015/2009		MB	wave 1	2009-05-27	GLOWK09	2009 - Week 21	FWwk 21	M	Clade 02
RV2043/2009		MB	wave 1	2009-05-27	GLOWK09	2009 - Week 21	FWwk 21	M	Clade 02
RV2010/2009		MB	wave 1	2009-05-28	GLOWK09	2009 - Week 21	FWwk 21	M	Clade 06																																				H
RV2013/2009		MB	wave 1	2009-05-28	GLOWK09	2009 - Week 21	FWwk 21	M	Clade 06
RV2041/2009		MB	wave 1	2009-05-28	GLOWK09	2009 - Week 21	FWwk 21	M	Clade 02
RV2018/2009		MB	wave 1	2009-05-29	GLOWK09	2009 - Week 21	FWwk 21	S	Clade 02
RV2069/2009		MB	wave 1	2009-05-29	GLOWK09	2009 - Week 21	FWwk 21	S	Clade 02
RV2020/2009		MB	wave 1	2009-05-30	GLOWK09	2009 - Week 21	FWwk 21	S	Clade 06											I
RV2040/2009		MB	wave 1	2009-05-30	GLOWK09	2009 - Week 21	FWwk 21	S	Clade 06
RV2046/2009		MB	wave 1	2009-05-30	GLOWK09	2009 - Week 21	FWwk 21	S	Clade 06
RV2054/2009		MB	wave 1	2009-05-30	GLOWK09	2009 - Week 21	FWwk 21	S	Clade 06
RV2055/2009		MB	wave 1	2009-05-30	GLOWK09	2009 - Week 21	FWwk 21	S	Clade 06
RV2049/2009		MB	wave 1	2009-05-31	GLOWK10	2009 - Week 22	FWwk 22	S	Clade 06
RV2053/2009		MB	wave 1	2009-05-31	GLOWK10	2009 - Week 22	FWwk 22	S	Clade 06
RV2066/2009_i	d	MB	wave 1	2009-05-31	GLOWK10	2009 - Week 22	FWwk 22	S	Clade 07
RV2066/2009_p	d	MB	wave 1	2009-05-31	GLOWK10	2009 - Week 22	FWwk 22	S	Clade 07
RV2076/2009_i	e	MB	wave 1	2009-05-31	GLOWK10	2009 - Week 22	FWwk 22	S	Clade 07
RV2076/2009_p	e	MB	wave 1	2009-05-31	GLOWK10	2009 - Week 22	FWwk 22	S	Clade 07
RV2042/2009_i	c	MB	wave 1	2009-06-01	GLOWK10	2009 - Week 22	FWwk 22	S	Clade 06
RV2042/2009_p	c	MB	wave 1	2009-06-01	GLOWK10	2009 - Week 22	FWwk 22	S	Clade 06
RV2051/2009		MB	wave 1	2009-06-01	GLOWK10	2009 - Week 22	FWwk 22	M	Clade 06
RV2058/2009		MB	wave 1	2009-06-01	GLOWK10	2009 - Week 22	FWwk 22	M	Clade 06
RV2060/2009		MB	wave 1	2009-06-01	GLOWK10	2009 - Week 22	FWwk 22	M	Clade 06
RV2064/2009		MB	wave 1	2009-06-01	GLOWK10	2009 - Week 22	FWwk 22	M	Clade 06
RV2067/2009		MB	wave 1	2009-06-01	GLOWK10	2009 - Week 22	FWwk 22	S	Clade 06
RV2044/2009		MB	wave 1	2009-06-02	GLOWK10	2009 - Week 22	FWwk 22	S	Clade 06
RV2063/2009		MB	wave 1	2009-06-03	GLOWK10	2009 - Week 22	FWwk 22	S	Clade 06
RV2152/2009		MB	wave 1	2009-06-04	GLOWK10	2009 - Week 22	FWwk 22	M	Clade 02
RV2107/2009		MB	wave 1	2009-06-05	GLOWK10	2009 - Week 22	FWwk 22	M	Clade 02
RV2026-10/2009		MB	wave 1	2009-06-08	GLOWK11	2009 - Week 23	FWwk 23	M	Clade 07
RV2027-10/2009		MB	wave 1	2009-06-08	GLOWK11	2009 - Week 23	FWwk 23	M	Clade 07
RV2028-10/2009		MB	wave 1	2009-06-08	GLOWK11	2009 - Week 23	FWwk 23	M	Clade 07
RV2029-10/2009		MB	wave 1	2009-06-08	GLOWK11	2009 - Week 23	FWwk 23	M	Clade 07
RV2103/2009		MB	wave 1	2009-06-08	GLOWK11	2009 - Week 23	FWwk 23	M	Clade 06
RV2110/2009		MB	wave 1	2009-06-08	GLOWK11	2009 - Week 23	FWwk 23	M	Clade 06
RV2123/2009		MB	wave 1	2009-06-08	GLOWK11	2009 - Week 23	FWwk 23	M	Clade 02
RV2031-10/2009		MB	wave 1	2009-06-09	GLOWK11	2009 - Week 23	FWwk 23	M	Clade 07
RV2105/2009		MB	wave 1	2009-06-09	GLOWK11	2009 - Week 23	FWwk 23	M	Clade 06
RV2138/2009		MB	wave 1	2009-06-09	GLOWK11	2009 - Week 23	FWwk 23	M	Clade 06
RV2032-10/2009		MB	wave 1	2009-06-10	GLOWK11	2009 - Week 23	FWwk 23	M	Clade 07
RV2034-10/2009		MB	wave 1	2009-06-10	GLOWK11	2009 - Week 23	FWwk 23	M	Clade 07
RV2036-10/2009		MB	wave 1	2009-06-10	GLOWK11	2009 - Week 23	FWwk 23	M	Clade 07
RV2121/2009		MB	wave 1	2009-06-10	GLOWK11	2009 - Week 23	FWwk 23	M	Clade 06
RV2132/2009		MB	wave 1	2009-06-10	GLOWK11	2009 - Week 23	FWwk 23	S	Clade 02
RV2146/2009		MB	wave 1	2009-06-10	GLOWK11	2009 - Week 23	FWwk 23	M	Clade 06
RV2147/2009		MB	wave 1	2009-06-10	GLOWK11	2009 - Week 23	FWwk 23	M	Clade 06
RV2030-10/2009		MB	wave 1	2009-06-11	GLOWK11	2009 - Week 23	FWwk 23	M	Clade 07
RV2033-10/2009		MB	wave 1	2009-06-11	GLOWK11	2009 - Week 23	FWwk 23	M	Clade 07
RV2513/2009		NFL	wave 1	2009-06-12	GLOWK11	2009 - Week 23	FWwk 23	M	Clade 07
RV2507/2009		NFL	wave 1	2009-06-15	GLOWK12	2009 - Week 24	FWwk 24	M	Clade 02																															V
RV2509/2009		NFL	wave 1	2009-06-15	GLOWK12	2009 - Week 24	FWwk 24	M	Clade 02																															V
RV2512/2009		NFL	wave 1	2009-06-15	GLOWK12	2009 - Week 24	FWwk 24	M	Clade 02																															V
RV2291/2009		MB	wave 1	2009-06-16	GLOWK12	2009 - Week 24	FWwk 24	M	Clade 07
RV2510/2009		NFL	wave 1	2009-06-16	GLOWK12	2009 - Week 24	FWwk 24	M	Clade 07
RV2037-10/2009		MB	wave 1	2009-06-17	GLOWK12	2009 - Week 24	FWwk 24	M	Clade 07
RV2276/2009		NB	wave 1	2009-06-17	GLOWK12	2009 - Week 24	FWwk 24	M	Clade 07
RV2811/2009		AB	wave 1	2009-06-18	GLOWK12	2009 - Week 24	FWwk 24	M	Clade 02																																							D
RV2431/2009		NB	wave 1	2009-06-25	GLOWK13	2009 - Week 25	FWwk 25	M	Clade 07
RV2456/2009		NB	wave 1	2009-06-25	GLOWK13	2009 - Week 25	FWwk 25	M	Clade 07
RV2621/2009		AB	wave 1	2009-06-26	GLOWK13	2009 - Week 25	FWwk 25	M	Clade 06
RV2506/2009		NFL	wave 1	2009-06-27	GLOWK13	2009 - Week 25	FWwk 25	M	Clade 07
RV2933/2009		BC	wave 1	2009-07-01	GLOWK14	2009 - Week 26	FWwk 26	0	Clade 07
RV2474/2009		NB	wave 1	2009-07-02	GLOWK14	2009 - Week 26	FWwk 26	M	Clade 07
RV2478/2009		NB	wave 1	2009-07-02	GLOWK14	2009 - Week 26	FWwk 26	M	Clade 02
RV2457/2009		NB	wave 1	2009-07-03	GLOWK14	2009 - Week 26	FWwk 26	M	Clade 02
RV2458/2009		NB	wave 1	2009-07-03	GLOWK14	2009 - Week 26	FWwk 26	M	Clade 06
RV2934/2009		BC	wave 1	2009-07-03	GLOWK14	2009 - Week 26	FWwk 26	0	Clade 07
RV2475/2009		NB	wave 1	2009-07-04	GLOWK14	2009 - Week 26	FWwk 26	M	Clade 02
RV2504/2009		NFL	wave 1	2009-07-04	GLOWK14	2009 - Week 26	FWwk 26	M	Clade 07
RV2476/2009		NB	wave 1	2009-07-05	GLOWK15	2009 - Week 27	FWwk 27	M	Clade 07
RV2598/2009		NS	wave 1	2009-07-05	GLOWK15	2009 - Week 27	FWwk 27	0	Clade 07
RV2505/2009		NFL	wave 1	2009-07-06	GLOWK15	2009 - Week 27	FWwk 27	M	Clade 06																		I
RV2479/2009		NB	wave 1	2009-07-08	GLOWK15	2009 - Week 27	FWwk 27	M	Clade 06
RV2490/2009		NB	wave 1	2009-07-08	GLOWK15	2009 - Week 27	FWwk 27	M	Clade 06																		I
RV2936/2009		BC	wave 1	2009-07-08	GLOWK15	2009 - Week 27	FWwk 27	0	Clade 07
RV2488/2009		NB	wave 1	2009-07-09	GLOWK15	2009 - Week 27	FWwk 27	M	Clade 06
RV2502/2009		NFL	wave 1	2009-07-09	GLOWK15	2009 - Week 27	FWwk 27	M	Clade 07
RV2820/2009		AB	wave 1	2009-07-09	GLOWK15	2009 - Week 27	FWwk 27	M	Clade 07																								S
RV2486/2009		SK	wave 1	2009-07-10	GLOWK15	2009 - Week 27	FWwk 27	S	Clade 06
RV2599/2009		NS	wave 1	2009-07-10	GLOWK15	2009 - Week 27	FWwk 27	0	Clade 06																		I
RV2503/2009		NFL	wave 1	2009-07-12	GLOWK16	2009 - Week 28	FWwk 28	S	Clade 07
RV2937/2009		BC	wave 1	2009-07-12	GLOWK16	2009 - Week 28	FWwk 28	0	Clade 07																												V
RV2940/2009		BC	wave 1	2009-07-13	GLOWK16	2009 - Week 28	FWwk 28	0	Clade 07
RV2038-10/2009		MB	wave 1	2009-07-14	GLOWK16	2009 - Week 28	FWwk 28	M	Clade 07
RV2812/2009		AB	wave 1	2009-07-14	GLOWK16	2009 - Week 28	FWwk 28	M	Clade 07																								S
RV2941/2009		BC	wave 1	2009-07-14	GLOWK16	2009 - Week 28	FWwk 28	0	Clade 07																																V					V	L
RV2039-10/2009		MB	wave 1	2009-07-15	GLOWK16	2009 - Week 28	FWwk 28	M	Clade 07
RV2938/2009		BC	wave 1	2009-07-15	GLOWK16	2009 - Week 28	FWwk 28	0	Clade 07
RV2939/2009		BC	wave 1	2009-07-15	GLOWK16	2009 - Week 28	FWwk 28	0	Clade 07																						A
RV2040-10/2009		MB	wave 1	2009-07-16	GLOWK16	2009 - Week 28	FWwk 28	S	Clade 07
RV2942/2009		BC	wave 1	2009-07-16	GLOWK16	2009 - Week 28	FWwk 28	0	Clade 02																				A
RV2815/2009		AB	wave 1	2009-07-17	GLOWK16	2009 - Week 28	FWwk 28	M	Clade 07																								S
RV2944/2009		BC	wave 1	2009-07-17	GLOWK16	2009 - Week 28	FWwk 28	0	Clade 02																																							D
RV2943/2009		BC	wave 1	2009-07-18	GLOWK16	2009 - Week 28	FWwk 28	0	Clade 07
RV2947/2009		BC	wave 1	2009-07-18	GLOWK16	2009 - Week 28	FWwk 28	0	Clade 07																																					V
RV2948/2009		BC	wave 1	2009-07-19	GLOWK17	2009 - Week 29	FWwk 29	0	Clade 07																									M												V
RV2813/2009		AB	wave 1	2009-07-20	GLOWK17	2009 - Week 29	FWwk 29	M	Clade 07																								S
RV2816/2009		AB	wave 1	2009-07-20	GLOWK17	2009 - Week 29	FWwk 29	M	Clade 07																								S
RV2817/2009		AB	wave 1	2009-07-20	GLOWK17	2009 - Week 29	FWwk 29	M	Clade 07																								S
RV2818/2009		AB	wave 1	2009-07-20	GLOWK17	2009 - Week 29	FWwk 29	M	Clade 07																								S
RV2945/2009		BC	wave 1	2009-07-20	GLOWK17	2009 - Week 29	FWwk 29	0	Clade 07																												V
RV2946/2009		BC	wave 1	2009-07-20	GLOWK17	2009 - Week 29	FWwk 29	0	Clade 07
RV2819/2009		AB	wave 1	2009-07-21	GLOWK17	2009 - Week 29	FWwk 29	M	Clade 07																								S
RV2821/2009		AB	wave 1	2009-07-21	GLOWK17	2009 - Week 29	FWwk 29	M	Clade 07																								S
RV2824/2009		AB	wave 1	2009-07-22	GLOWK17	2009 - Week 29	FWwk 29	M	Clade 07																								S
RV2814/2009		AB	wave 1	2009-07-25	GLOWK17	2009 - Week 29	FWwk 29	M	Clade 07																										M			S
RV2809/2009		AB	wave 1	2009-07-28	GLOWK18	2009 - Week 30	FWwk 30	M	Clade 07
RV2041-10/2009		MB	wave 1	2009-07-29	GLOWK18	2009 - Week 30	FWwk 30	S	Clade 07
RV2042-10/2009		MB	wave 1	2009-07-30	GLOWK18	2009 - Week 30	FWwk 30	M	Clade 07
RV2661/2009		MB	wave 1	2009-08-04	GLOWK19	2009 - Week 31	FWwk 31	M	Clade 07
RV2828/2009		AB	wave 1	2009-08-04	GLOWK19	2009 - Week 31	FWwk 31	M	Clade 07																			V					S
RV2043-10/2009		MB	wave 1	2009-08-05	GLOWK19	2009 - Week 31	FWwk 31	M	Clade 07
RV2044-10/2009		MB	wave 1	2009-08-05	GLOWK19	2009 - Week 31	FWwk 31	S	Clade 07
RV2825/2009		AB	wave 1	2009-08-06	GLOWK19	2009 - Week 31	FWwk 31	M	Clade 07																								S
RV2045-10/2009		MB	wave 1	2009-08-07	GLOWK19	2009 - Week 31	FWwk 31	M	Clade 07
RV2735/2009		AB	wave 1	2009-08-07	GLOWK19	2009 - Week 31	FWwk 31	0	Clade 07											I													S
RV2810/2009		AB	wave 1	2009-08-07	GLOWK19	2009 - Week 31	FWwk 31	M	Clade 07
RV2905/2009		ON	wave 1	2009-08-09	GLOWK20	2009 - Week 32	FWwk 32	0	Clade 06
RV2827/2009		AB	wave 1	2009-08-14	GLOWK20	2009 - Week 32	FWwk 32	M	Clade 07																								S
RV2869/2009		NWT	wave 1	2009-08-15	GLOWK20	2009 - Week 32	FWwk 32	0	Clade 06
RV2823/2009		AB	wave 1	2009-08-25	GLOWK22	2009 - Week 34	FWwk 34	M	Clade 07																								S
RV2888/2009		ON	wave 1	2009-08-29	GLOWK22	2009 - Week 34	FWwk 34	0	Clade 07
RV2851/2009		NU	wave 2	2009-09-03	GLOWK23	2009 - Week 35	FWwk 35	0	Clade 06
RV2854/2009		AB	wave 2	2009-09-06	GLOWK24	2009 - Week 36	FWwk 36	M	Clade 07
RV2852/2009		NWT	wave 2	2009-09-07	GLOWK24	2009 - Week 36	FWwk 36	0	Clade 06
RV2904/2009		ON	wave 2	2009-09-07	GLOWK24	2009 - Week 36	FWwk 36	0	Clade 06
RV2853/2009		AB	wave 2	2009-09-08	GLOWK24	2009 - Week 36	FWwk 36	M	Clade 07																																					V
RV2906/2009		ON	wave 2	2009-09-14	GLOWK25	2009 - Week 37	FWwk 37	0	Clade 07																														A
RV2914/2009		ON	wave 2	2009-09-17	GLOWK25	2009 - Week 37	FWwk 37	0	Clade 07
RV2950/2009		BC	wave 2	2009-09-18	GLOWK25	2009 - Week 37	FWwk 37	0	Clade 07
RV2889/2009		ON	wave 2	2009-09-22	GLOWK26	2009 - Week 38	FWwk 38	0	Clade 07
RV2924/2009		SK	wave 2	2009-09-23	GLOWK26	2009 - Week 38	FWwk 38	M	Clade 07
RV2890/2009		ON	wave 2	2009-09-24	GLOWK26	2009 - Week 38	FWwk 38	0	Clade 07
RV2925/2009		SK	wave 2	2009-09-24	GLOWK26	2009 - Week 38	FWwk 38	M	Clade 07
RV2961/2009		ON	wave 2	2009-09-25	GLOWK26	2009 - Week 38	FWwk 38	0	Clade 07
RV2907/2009		ON	wave 2	2009-09-26	GLOWK26	2009 - Week 38	FWwk 38	0	Clade 06
RV2892/2009		ON	wave 2	2009-09-27	GLOWK27	2009 - Week 39	FWwk 39	0	Clade 07
RV2908/2009		ON	wave 2	2009-09-29	GLOWK27	2009 - Week 39	FWwk 39	0	Clade 06
RV2909/2009		ON	wave 2	2009-09-29	GLOWK27	2009 - Week 39	FWwk 39	0	Clade 07
RV2910/2009		ON	wave 2	2009-09-29	GLOWK27	2009 - Week 39	FWwk 39	0	Clade 07
RV2912/2009		ON	wave 2	2009-10-01	GLOWK27	2009 - Week 39	FWwk 39	0	Clade 07																																					V
RV2913/2009		ON	wave 2	2009-10-02	GLOWK27	2009 - Week 39	FWwk 39	0	Clade 06
RV2926/2009		SK	wave 2	2009-10-07	GLOWK28	2009 - Week 40	FWwk 40	M	Clade 07
RV2927/2009		SK	wave 2	2009-10-09	GLOWK28	2009 - Week 40	FWwk 40	M	Clade 07																																					V
RV2962/2009		ON	wave 2	2009-10-09	GLOWK28	2009 - Week 40	FWwk 40	0	Clade 07
RV2963/2009		ON	wave 2	2009-10-11	GLOWK29	2009 - Week 41	FWwk 41	0	Clade 07
RV2928/2009		SK	wave 2	2009-10-12	GLOWK29	2009 - Week 41	FWwk 41	M	Clade 07
RV2929/2009		SK	wave 2	2009-10-13	GLOWK29	2009 - Week 41	FWwk 41	M	Clade 07
RV2930/2009		SK	wave 2	2009-10-13	GLOWK29	2009 - Week 41	FWwk 41	M	Clade 07
RV2964/2009		ON	wave 2	2009-10-14	GLOWK29	2009 - Week 41	FWwk 41	0	Clade 07
RV2965/2009		ON	wave 2	2009-10-14	GLOWK29	2009 - Week 41	FWwk 41	0	Clade 07
RV2983/2009		ON	wave 2	2009-10-14	GLOWK29	2009 - Week 41	FWwk 41	0	Clade 07
RV2985/2009		ON	wave 2	2009-10-14	GLOWK29	2009 - Week 41	FWwk 41	0	Clade 07																																					V
RV2887/2009		ON	wave 2	2009-10-15	GLOWK29	2009 - Week 41	FWwk 41	0	Clade 07
RV2891/2009		ON	wave 2	2009-10-15	GLOWK29	2009 - Week 41	FWwk 41	0	Clade 06
RV2966/2009		ON	wave 2	2009-10-15	GLOWK29	2009 - Week 41	FWwk 41	0	Clade 07																																					V
RV2046-10/2009		MB	wave 2	2009-10-16	GLOWK29	2009 - Week 41	FWwk 41	S	Clade 07
RV2967/2009		ON	wave 2	2009-10-16	GLOWK29	2009 - Week 41	FWwk 41	0	Clade 07																																					V
RV2984/2009		ON	wave 2	2009-10-16	GLOWK29	2009 - Week 41	FWwk 41	0	Clade 07																																					V
RV3607/2009		MB	wave 2	2009-10-16	GLOWK29	2009 - Week 41	FWwk 41	M	Clade 07
RV2931/2009		BC	wave 2	2009-10-21	GLOWK30	2009 - Week 42	FWwk 42	0	Clade 02																																		R
RV2935/2009		BC	wave 2	2009-10-21	GLOWK30	2009 - Week 42	FWwk 42	0	Clade 07																					A
RV2949/2009		BC	wave 2	2009-10-21	GLOWK30	2009 - Week 42	FWwk 42	0	Clade 07
RV3019/2009		NFL	wave 2	2009-10-25	GLOWK31	2009 - Week 43	FWwk 43	M	Clade 07
RV3189/2009		PQ	wave 2	2009-11-02	GLOWK32	2009 - Week 44	FWwk 44	0	Clade 03										K																								R
RV2003-10/2009		MB	wave 2	2009-11-09	GLOWK33	2009 - Week 44	FWwk 44	S	Clade 07
RV2015-10/2009		ON	wave 2	2009-11-09	GLOWK33	2010 - Week 01	FWwk 01	S	Clade 07
RV2004-10/2009		BC	wave 2	2009-11-13	GLOWK33	2009 - Week 50	FWwk 50	S	Clade 07
RV2006-10/2009	a	MB	wave 2	2009-11-13	GLOWK33	2009 - Week 50	FWwk 50	S	Clade 07
RV2007-10/2009	a	MB	wave 2	2009-11-13	GLOWK33	2009 - Week 50	FWwk 50	S	Clade 07
RV2016-10/2009		ON	wave 2	2009-11-16	GLOWK34	2010 - Week 01	FWwk 01	S	Clade 07
RV2005-10/2009		BC	wave 2	2009-11-17	GLOWK34	2009 - Week 50	FWwk 50	S	Clade 07
RV2010-10/2009	b	MB	wave 2	2009-11-17	GLOWK34	2009 - Week 50	FWwk 50	S	Clade 07
RV2011-10/2009	b	MB	wave 2	2009-11-17	GLOWK34	2009 - Week 50	FWwk 50	S	Clade 07
RV2013-10/2009		MB	wave 2	2009-11-26	GLOWK35	2009 - Week 52	FWwk 52	S	Clade 07
RV2018-10/2009		MB	wave 2	2009-11-27	GLOWK35	2010 - Week 03	FWwk 03	S	Clade 07
RV2014-10/2009		MB	wave 2	2009-12-01	GLOWK36	2009 - Week 52	FWwk 52	S	Clade 07
RV2017-10/2009		ON	wave 2	2009-12-02	GLOWK36	2010 - Week 03	FWwk 03	S	Clade 07
RV0005-10/2009		NB	wave 2	2009-12-04	GLOWK36	2009 - Week 48	FWwk 48	0	Clade 07							I																												P				D
RV0062-10/2009		MB	wave 2	2009-12-05	GLOWK36	2009 - Week 48	FWwk 48	S	Clade 07				V		I								D/G
RV2012-10/2009		MB	wave 2	2009-12-05	GLOWK36	2009 - Week 50	FWwk 50	S	Clade 07
Footnotes:
240 completed A/H1N1pdm genomes submitted to GenBank
a,b	Duplicate viruses [ nasopharyngeal (NP) versus tracheal aspirate] come from one individual subject
c, d, e	Duplicate viruses [MDCK-cultured isolate tissue culture extract RNA (i) versus primary specimen RNA (p) ] come from one individual subject
Hence, 235 unique viruses were sequenced from 235 unique subjects
Vaccination initiated nationwide for high risk groups on October 26 2009 (Global Outbreak Week 31)
[truncated: 170 more columns]
